# Supplementary material for: The impact of digital transformation on corporate green governance under carbon peaking and neutrality goals: Evidence from China
Source: PLoS One. 2024 Jun 27;19(6):e0302432. doi: 10.1371/journal.pone.0302432 (PMC11210871; doi:10.1371/journal.pone.0302432)
Supplement: S1 Data — (ZIP) [file pone.0302432.s001.zip]

Archive with 2 entries (2 files):
- data set (plos one)最新.dta
- code(plos one).do
