# Supplementary material for: The impact of digital transformation on corporate green governance under carbon peaking and neutrality goals: Evidence from China
Source: PLoS One. 2024 Jun 27;19(6):e0302432. doi: 10.1371/journal.pone.0302432 (PMC11210871; doi:10.1371/journal.pone.0302432)
Supplement: S1 Data — (ZIP) [file pone.0302432.s001.zip › code(plos one).do]

sysdir set PLUS "D:\文档\ado\plus"
sysdir set PERSONAL "D:\文档\ado\personal"
sysdir set OLDPLACE "D:\文档\ado\oldplace"
xtset stkcd year


//基准回归数据已缩尾、标准化！！！！！！

//主回归
xtset stkcd year
xtreg greengovtopsis digital lev soe board listage inst ncf roa growth i.year ,fe r

//稳健性-替换变量1
winsor2 ehuazheng,replace cuts(1 99)
norm ehuazheng, method(mmx)
xtreg mmx_ehuazheng digital lev soe board listage inst ncf roa growth i.year ,fe r
//稳健性-替换变量2
winsor2 greentidai,replace cuts(1 99)
xtreg greentidai digital lev soe board listage inst ncf roa growth i.year ,fe r
//稳健性-替换变量3
winsor2 digitalindex,replace cuts(1 99)
xtreg greengovtopsis digitalindex lev soe board listage inst ncf roa growth i.year ,fe r
est sto a2
esttab  a2 using 替换变量3最新.rtf, ar2 compress nogap replace star(* 0.1 ** 0.05 *** 0.01) b(%8.4f) se(%8.4f)

//稳健性-工具变量法
sysdir set PLUS "D:\文档\ado\plus"
sysdir set PERSONAL "D:\文档\ado\personal"
sysdir set OLDPLACE "D:\文档\ado\oldplace"
bys year Industry1 PROVINCECODE :egen 数字化转型同省份同行业均值 =mean( digital )
gen ldigital=L.digital
ssc install xtivreg2
tab year, gen(dyear)
xtivreg2 greengovtopsis lev soe board listage inst ncf roa growth dyear* (digital =数字化转型同省份同行业均值 ldigital ) , fe first r
est sto a3
esttab  a3 using 一阶段.rtf, ar2 compress nogap replace star(* 0.1 ** 0.05 *** 0.01) b(%8.4f) se(%8.4f)

//稳健性-滞后一期
gen lgreengovtopsis=L.greengovtopsis
xtreg lgreengovtopsis digital lev soe board listage inst ncf roa growth i.year ,fe r


//稳健性-在研究模型中加入了年 × 省和年 × 行业的交互项
egen Industry2_year = group(Industry2 year), label lname(Industry2_year)
egen Province_year = group( Province year), label lname( Province_year)
xtreg greengovtopsis digital lev soe board listage inst ncf roa growth i.year Industry2_year Province_year ,fe r

//中介效应1
winsor2 analyst,replace cuts(1 99)
norm analyst, method(mmx)
xtreg mmx_analyst digital lev soe board listage inst ncf roa growth i.year ,fe r
xtreg greengovtopsis digital mmx_analyst lev soe board listage inst ncf roa growth i.year ,fe r
//中介效应2
winsor2 efficiency,replace cuts(1 99)
norm efficiency, method(mmx)
xtreg mmx_efficiency digital lev soe board listage inst ncf roa growth i.year ,fe r
xtreg greengovtopsis digital mmx_efficiency lev soe board listage inst ncf roa growth i.year ,fe r
//调节效应
winsor2 STRATEGY1,replace cuts(1 99)
norm STRATEGY1, method(mmx)
center digital mmx_STRATEGY1
gen jiaocheng2= c_digital* c_mmx_STRATEGY1
xtreg greengov digital jiaocheng2 mmx_STRATEGY1 lev soe board listage inst ncf roa growth i.year ,fe r


//异质性分析
//数字金融分组回归
by year, sort:egen medshuzijinrong= median(shuzijinrong)
gen above2 = 0
replace above2 = 1 if shuzijinrong>=medshuzijinrong
xtreg greengovtopsis digital lev soe board listage inst ncf roa growth i.year if above2 ==0,fe r
xtreg greengovtopsis digital lev soe board listage inst ncf roa growth i.year if above2 ==1,fe r  
//技术整合能力分组回归
by year, sort:egen medyanfa= median(yanfa)
gen above = 0
replace above = 1 if yanfa>=medyanfa
xtreg greengovtopsis digital lev soe board listage inst ncf roa growth i.year if above ==0,fe r
xtreg greengovtopsis digital lev soe board listage inst ncf roa growth i.year if above ==1,fe r 
//碳排放交易权试点分组回归
xtreg greengovtopsis digital lev soe board listage inst ncf roa growth i.year if Post==0,fe r
xtreg greengovtopsis digital lev soe board listage inst ncf roa growth i.year if Post ==1,fe r
//组间差异检验
ssc install bdiff
local m " xtreg greengovtopsis digital lev soe board listage inst ncf roa growth i.year,fe r "  
bdiff, group(Post) model(`m')  reps(500) bs 
